# Supplementary material for: A Deeper Insight into Evolutionary Patterns and Phylogenetic History of ASFV Epidemics in Sardinia (Italy) through Extensive Genomic Sequencing
Source: Viruses. 2021 Oct 4;13(10):1994. doi: 10.3390/v13101994 (PMC8539718; doi:10.3390/v13101994)
Supplement: Supplementary file 1 [file viruses-13-01994-s001.zip]

Archive with 4 entries (4 files):
- Fig_S1.jpg
- Fig_S2.jpg
- S1 Table.pdf
- S2 Table.pdf
